# Supplementary material for: Whole-genome sequencing to explore nosocomial transmission and virulence in neonatal methicillin-susceptible Staphylococcus aureus bacteremia
Source: Antimicrob Resist Infect Control. 2020 Feb 22;9:39. doi: 10.1186/s13756-020-0699-8 (PMC7036242; doi:10.1186/s13756-020-0699-8)
Supplement: Supplementary file 1 — Additional file 1: Table S1 Whole-genome Single-Nucleotide Polymorphism analysis [file 13756_2020_699_MOESM1_ESM.xlsx]

## Sheet: Sheet1
Additional file 1
Methods
Whole-genome Single-Nucleotide Polymorphism analysis
A whole-genome Single-Nucleotide Polymorphism (wgSNP) analysis was performed on the samples within a potential transmission cluster identified by wgMLST analysis (BioNumerics 7.6.3 (Applied Maths, Sint-Martens-Latem, Belgium)). For each potential transmission cluster a reference genome for mapping with Bowtie 2 using default parameters was selected based on the N50 of the assembly and number of l…
Results
SNP matrices of the possible transmission clusters detected by cgMLST.
Cluster numbers correspond to the clusters mentioned in the manuscript and Figure 1 involving samples with a maximum of 11 alleles difference using the cgMLST approach.
Table S1
CLUSTER 1
isolate	1	2
1	0	32
2	32	0
CLUSTER 2
isolate	1	2	3
1	0	5	5
2	5	0	0
3	5	0	0
CLUSTER 3
isolate	1	2	3	4
1	0	10	11	7
2	10	0	12	8
3	11	12	0	10
4	7	8	10	0
CLUSTER 4
isolate	1	2	3	4
1	0	1	1	4
2	1	0	2	5
3	1	2	0	4
4	4	5	4	0
CLUSTER 5
isolate	1	2	3	4
1	0	2	2	37
2	2	0	0	37
3	2	0	0	37
4	37	37	37	0
CLUSTER 6
isolate	1	2
1	0	17
2	17	0
CLUSTER 7
isolate	1	2
1	0	21
2	21	0
CLUSTER 8
isolate	1	2
1	0	59
2	59	0
CLUSTER 9
isolate	1	2
1	0	62
2	62	0
CLUSTER 10
isolate	1	2
1	0	8
2	8	0
CLUSTER 11
isolate	1	2	3	4
1	0	1	4	16
2	1	0	3	17
3	4	3	0	20
4	16	17	20	0
CLUSTER 12
isolate	1	2
1	0	13
2	13	0
