# Supplementary material for: Whole-genome sequencing to explore nosocomial transmission and virulence in neonatal methicillin-susceptible Staphylococcus aureus bacteremia
Source: Antimicrob Resist Infect Control. 2020 Feb 22;9:39. doi: 10.1186/s13756-020-0699-8 (PMC7036242; doi:10.1186/s13756-020-0699-8)
Supplement: Supplementary file 2 — Additional file 2: Table S2 S. aureus virulence genes [file 13756_2020_699_MOESM2_ESM.xlsx]

## Sheet: Query details
Table S2. S. aureus virulence genes
			BLAST search parameters
Category	gene symbol	description	minimum percentage identity	minimum alignment length	Query sequence
Enterotoxin	sea	staphylococcal enterotoxin A	95	619	atgaaaaaaacagcatttatactacttttattcattgccctaacgtggacaacaagtccacttgtaaatggtagcgagaaaagcgaagaaataaatgaaaaagatttgcgaaaaaagtctgaattgcagggagcagctttaggcaatcttaaacaaatctattattacaatgaaaaagctaaaactgaaaataaagagagtcacgatcaatttttacagcatactatattgtttaaaggcttttttacaaatcattcatggtataacgatttattagtagattttgattcaaaggatattgttgataaatataaagggaaaaaagtagacttatatggtgcttattatggttatcaatgtgcgggtggtacaccaaacaaaacagcttgcatgtatggt…
Enterotoxin	seb	staphylococcal enterotoxin B	95	641	atgtataagagattatttatttcacatgtaattttgatattcgcactgatattagttatttctacacccaacgttttagcagagagtcaaccagatcctaaaccagatgagttgcacaaatcgagtaaattcactggtttgatggaaaatatgaaagttttgtatgatgataatcatgtatcagcaataaacgttaaatctatagatcaatttctatactttgacttaatatattctattaaggacactaagttagggaattatgataatgttcgagtcgaatttaaaaacaaagatttagctgataaatacaaagataaatacgtagatgtgtttggagctaattattattatcaatgttatttttctaaaaaaacgaatgatattaattcgcatcaa…
Enterotoxin	sec	staphylococcal enterotoxin C	95	641	atgaataagagtcgatttatttcatgcgtaattttgatattcgcacttatactagttctttttacacccaacgtattagcagagagccaaccagaccctacgccagatgagttgcacaaagcgagtaaattcactggtttgatggaaaatatgaaagttttatatgatgatcattatgtatcagcaactaaagttaagtctgtagataaatttttggcacatgatttaatttataacattagtgataaaaaactgaaaaattatgacaaagtgaaaacagagttattaaatgaaggtttagcaaagaagtacaaagatgaagtagttgatgtgtatggatcaaattactatgtaaactgctatttttcatccaaagataatgtaggtaaagttacaggt…
Enterotoxin	sed	staphylococcal enterotoxin D	95	622	atgaaaaaatttaacattcttattgcattactcttttttactagtttggtaatatctcctttaaacgttaaagccaatgaaaacattgattcagtaaaagagaaagaattgcataaaaaatctgaattaagtagtaccgcgctaaataatatgaaacattcttatgcagataaaaatccaataataggagaaaataaaagtacaggagatcaatttttagaaaatactttgctttacaaaaaattttttactgaccttatcaattttgaagatttattaataaacttcaattcaaaagaaatggctcaacatttcaaatctaaaaatgtagatgtttaccctataagatatagcattaattgttatggtggtgaaatagataggactgcttgtacatat…
Enterotoxin	seg	staphylococcal enterotoxin G	95	622	atgaagaaattatctactgtaattattattttgattctagaaatagtttttcataatatgaattatgtgaatgctcaacccgatcctaaattagacgaactaaataaagtaagtgattataaaaataataagggaactatgggtaatgtaatgaatctttatacgtctccacctgttgaaggaagaggagttattaattctagacagtttttatctcatgatttaatttttccaattgagtataagagttataatgaggttaaaactgaattagaaaatacagaattagctaacaattataaagataaaaaagtagacatttttggcgttccatatttttatacatgtataatacctaaatctgaaccggatataaaccaaaattttggaggttgttgt…
Enterotoxin	seh	staphylococcal enterotoxin H	95	581	atgattaataaaattaaaatattattttcgtttttagcattattactttcattcacatcatatgcgaaagcagaagatttacacgataaaagtgagttaacagatttagctttagctaatgcatatggtcaatataatcacccattcattaaagaaaatataaagagtgatgaaataagtggagaaaaagatttaatatttagaaatcaaggtgatagtggcaatgatttgagagtaaagtttgcaactgctgatttagctcagaagtttaaaaataaaaatgtagatatatatggggcatctttttattataagtgtgaaaaaataagtgaaaatatttctgaatgtctatatggaggtacaacactaaatagtgaaaaattggcacaggaaagggtg…
Enterotoxin	sei	staphylococcal enterotoxin I	95	583	atgaaaaaatttaaatatagttttatattagtttttatattactttttaacattaaagatcttacgtatgctcaaggtgatattggtgtaggtaacttaagaaatttctatacaaaacatgattatatagatttaaaaggcgtcacagataaaaacctacctattgcaaatcaactcgaattttcaacaggtaccaatgatttgatctcagaatctaataattgggacgaaataagtaaatttaaaggaaagaaactggatatttttggcattgattataatggtccttgtaaatctaaatacatgtatggaggggccactttatcaggacaatacttaaattctgctagaaaaatccctattaatctttgggttaatggcaaacataaaacaatttct…
Enterotoxin	sej	staphylococcal enterotoxin J	95	646	atgaaaaaaagaatatttatactgattttctccctgacgttaacactactaataacccctttagtttacagcgatagcaaaaatgaaacaattaaagaaaagaatttgcacaaaaaatcagagttaagtagtattactttaaataacctcagacatatatacttctttaacgaaaagggtatctctgaaaagataatgacagaagatcaatttttagattacacactattatttaaaagttttttcataagtcattcacagtataacgacttattggtacaattcgattcaaaagaaacagttaataagtttaaaggcaaacaagtagatctatacggatcttattatggttttcaatgttctggtggtaaaccaaataaaacagcatgtatgtatggt…
Enterotoxin	sek	staphylococcal enterotoxin K	95	583	atgaaaaaattaataagcatcttattaataaatataataattttaggtgtctctaataatgccagcgctcaaggcgatataggaattgataatctcaggaatttttatacaaaaaaagactttgtagatttaaaagatgtaaaagacaatgatactcctatagctaatcaactacaattttcaaatgaatcttatgatttaatttcagaatcaaaagattttaataaatttagtaatttcaagggaaaaaaacttgatgtttttggtattagttataatggccagtgtaacactaaatacatatatggtggagtcacagctactaacgaatatctagataaatctagaaatatacctataaatatatggatcaatggaaatcacaaaactatttctacc…
Enterotoxin	sel	staphylococcal enterotoxin L	95	578	atgaaaaaaagattattatttgtaattgttattactttatttattttttcttctaatcatacagtcttatctaacggcgatgtaggtccaggaaatctaagaaatttttatactaaatatgaatatgtgaatttaaagaatgttaaagacaaaaattcaccagaatcacaccgcttagaatactcgtataaaaatgatacattgtatgctgaatttgacaatgaatatataactagtgatctaaagggaaaaaatgtcgatgtttttggtataagctataaatatggttctaactctcgtactatatatggtggtgttactaaagcagaaaacaataaattagattcgccaagaataatacctataaatttaattatcaatggcaagcatcaaacagtt…
Enterotoxin	sem	staphylococcal enterotoxin M	90	576	atgaaaagaatacttatcattgttgttttattgttttgttattcacaaaatcatatcgcaaccgctgatgttggagttttgaatcttaggaactattatggtagctatccaatcgaagaccatcaaaatattaatcctgacaataatcgtctttcacatcaattagttttttctaaggataattcgacagtaacagctgaatttaagaatgttgaagatgtaaaaaaattcaaaaatcgtgctgttgatgtatacggcctaagttatagtggatattgtctaaaaaataaatatatgtacggaggagttactttagcgggtgattatttagagaagtctagatgtattcctattaatctttgggttaatggcaaccttaaaacaatttctactgacaaa…
Enterotoxin	sen	staphylococcal enterotoxin N	95	605	atgagattgttctacatagctgtaattataataactttattatgtcttataaataataaatatgttaatgctgaagtagacaaaaaagttttaaagaaaaaatctgatatagatagtagtaatttatttaatttaacaagctattatactgatataacgtggcaattagacgagtcaaataaaattagtacagatcaactactgaataatactataatattaaaaaacattgatatatccgtacttaaaacttctagtttgaaagttgagtttaactcagcagatttagcaaatcaatttaaagggaaaaatatagatatttatggactgtattatggaaataaatgtgtaggcttaactgaagaaaaaacatcgtgcttaaacggaggagttacgata…
Enterotoxin	seo	staphylococcal enterotoxin O	95	494	atgcatatgcaaactgatcataagattctggctaaaatagagagtttgtgtaagaagtcaagtgtagaccctattgctttacataatattaatgatgattatataaataatcgatttacgacagtaaaatcaattgtatcaactacagaaaaattcttagacttcgatttattatttaaaagtattaattggttagatggaatatctgctgaatttaaagatttaaaagtggaatttagctcatcagcgatttctaaagaatttctaggaaagactgttgatatttatggtgtttactataaagcacattgtcatggtgagcatcaagtggatactgcctgtacatatggtggggtaacacctcatgaaaataataaattaagcgagcctaaaaatata…
Enterotoxin	sep	staphylococcal enterotoxin P	90	362	atgaatggccagtgtaacactaaatacatatatggtggagtcacattggcgaatcaaaatttagataaatctagaaatatacctataaatatatggatcaatggaaatcacaaaactatttctaccaataaagtttcgacaaacaaaaaattagttaccgctcaagagattgatgtcaaattaagaaagtaccttcaagaagaatacaacatttatggacataacggcactaaaaaaggagaagaatatggtcataaatcaaaattttattctggatttaatattggtaaagtaacgttccatttaaataatgaaccttcttttacatatgatttattctacacaggaactggtcaagcagagagttttttaaaaatttacgaagacaataaaactgta…
Enterotoxin	seq	staphylococcal enterotoxin Q	95	616	atgcctatatggcgttgtaatataaaaaaaggagccatcaaaatgaataaaatatttagaatactcactgttagcttgtttttcttcacatttttaataaaaaacaatctagcatatgctgatgtaggggtaatcaaccttagaaacttttatgctaattatgaacctgaaaagcttcaaggagttagttctggaaatttttctacttctcatcaattagagtatattgatggaaaatacactttatattcacagtttcataatgaatatgaagcgaagagattaaaagatcataaagtagatatctttggaataagttactcaggtctttgtaatacaaaatatatgtatggtggaattacgttggcgaatcaaaatttagataaacctagaaatata…
Enterotoxin	ser	staphylococcal enterotoxin R	95	624	atgttaaataaaatcttacttttattgttctctgttacttttatgttgttatttttctctttacattcagtaagtgctaaaccagatccaaggcctggagaattgaatagagttagtgattataaaaaaaacaaaggtactatggggaatgttgaatccttatataaggataaagcggtaatagcagaaaatgttaaaaatactagacaattcttaggacatgatttgatttttcctattccttattcagaatacaaagaagttaaaagcgaatttataaataaaaaaacagctgataaatttaaagacaaacggttagatgtgtttggaataccctatttttatacatgtttagtacctaagaatgaatcaagagaagaatttatttttgatggagtt…
Enterotoxin	ses	staphylococcal enterotoxin S	95	618	attgggaatataaataaacgtctatgtgtaaatttgaagagtttatagttttattatcattgtagaattttaagaaatctacactatatttccctttaaaattaaataaatcataataaaaactggatgaattagagtggaattccatatatcctttttgtatgtttcctgtctctgagttatatattttatattgattttgaataacttttcttgttttaaggtctaactcttgaattgtaggttcctttttgtcagtagtaatcataaaacctttttgttgagagccgtctttgaaaacattcacacctattgaattcttttggtctattttttcttcttcatgaagtgttattccgccatatatacaaccggttcttttagatacttctccaatgc…
Enterotoxin	set	staphylococcal enterotoxin T	95	521	atgaaaaaatgtattttatttatattttctataattttattagtttcaatttctactttatttataccaaatgctaagtctgattctcgtgaaggtttaaaagacttttattcaaaaaaaatagatgtatacacaaataaaaaaataaatgaaaaagataaatatagcgttgatattgaagttgacaattatgtttatcgaatcaatacattagacgataaaatattaaaccaatttaaggttggtgattatgtagatgcttggggacatataataaataataaacccattggcaaagtaattaaattttatgatggagatattagtaaacatagccctttagacaagcctacaaatatatcttatcgaattaatttatttaaagaacaaaagcaaaca…
Enterotoxin	seu	staphylococcal enterotoxin U	92	629	atgaagttatttgcttttatcttcatatgtgttaagtcttgcagcttactatttatgttaaatggcaatcctagaccagaacaattgaataaagcgagtgaattcactggtctaatggataatatgaggtatttgtatgacgataaacacgtatcagaaacaaacattaaagcccaagagaagtttttacaacatgatttattatttaaaataaatggctctaaaattgatggttctaaaattttaaaaacagaatttaataataaaagcctttcggataaatacaaaaataaaaacgtagatttgtttgggacaaactattataatcaatgctatttttcagcggataatatggaattaaatgatggtagactaattgaaaaaacgtgtatgtatggc…
Enterotoxin	sey	staphylococcal enterotoxin Y	95	533	atgaaagcgaaactatggtttttattgacaactttggcatttttgattgcagtaacggaatctattggaatagcagaagtaaaagcaaaaacaactggattgattacagaaaatagtaatgacagtttaaaagagcattatgcacaaaaatttgaagtttatacgaataaagaagtaacaggagttggggagaattatatagacacgaaagttgacacctacaatgtacggacagtgctctacaacactgattatttgaaacagtttaaaaatcaagacaaagttaatatatggggaacattatatgaaaaccaacaatctaaagtatatcgtggcacagtagttaagtatgatcctatatcaaaagtaactaacttatcttatagaatgaacttgttt…
Exoenzyme	aur	aureolysin	95	1224	gtgaggaaattttcaagatatgcatttacaagtatggcagcagtaacattgttgagcactttatcaccagcagcattagcgattgattcaaaaaataaaccagctaattctgatattaaatttgaggtgactcaaaagagtgatgcggtcaaagcattaaaagaattgcctaaatccgaaaatgtaaaaaatatttatcaagattacgctgttactgatgtaaaaactgataaaaaaggatttacgcattatacattgcaaccgagtgttgatggtgttcatgcacctgacaaagaagtgaaagtacacgcagacaaatcaggaaaagtcgttttaatcaatggggatactgatgcgaagaaagtaaagccaacgaataaagtgacattaagtaaagat…
Exoenzyme	coa	staphylocoagulase	75	956	atgaaaaagcaaataatttcgctaggcgcattagcagttgcatctagcttatttacatgggataacaaagcagatgcgatagtaacaaaggattatagtgggaaatcacaagttaatgctgggagtaaaaatgggaaacaaattgcagatggatattattggggaataattgaaaatctagaaaaccagttttacaatatttttcatttactggatcagcataaatatgcagaaaaagaatataaagatgcagtagataaattaaaaactagagttttagaggaagaccaatacctgctagaaagaaaaaaagaaaaatacgaaatttataaagaactatataaaaaatacaaaaaagagaatcctaatactcaagttaaaatgaaagcatttgataaa…
Exoenzyme	geh	lipase	95	1658	atgttaagaggacaagaagaaagaaagtatagtattagaaagtattcaataggcgtggtgtcagtgttagcggctacaatgtttgttgtgtcatcacatgaagcacaagcctcggaaaaaacaccaactaatgcagcggtacaaaaagaaacactaaatcaaccgggagaacaagggaatgcgataacgtcacatcaaatgcagtcaggaaagcaattagacgatatgcataaagagaatggtaaaagtggaacagtgacagaaggtaaagatacgcttcaattatcgaagtatcaatcaacacaaaatagtaaaacaatcagaacgcaaaatgataatcaagtaaagcaagattctgaacgacaaggttctaaacagtcacaccaaaataatgcgact…
Exoenzyme	hysA	hyaluronate lyase	90	1958	atgacatatagaataaagaaatggcaaaaattatccaccattacgttattaatggctggtgtgattactttgaatggtggtgaattcagaagtattgataaatatcaaatcgctgtggctgatacgaatgttcaaacgccagattatgaaaagttgaggaacacatggctggacgttaactatggttatgataagtatgatgagaagaatgacgcaatgaagaagaagtttgaggctacggagaatgaggcaaagaaattacttagtgagatgaaaactgaaagtgataggaaatacttgtgggaaaactcaaaagatttagatacgaagtctgcggatatgactcgtacctatcgtaatattgagaaaatcgcagaagcgatgaagcataaagatact…
Exoenzyme	sak	staphylokinase	95	392	atgctcaaaagaagtttattatttttaactgttttattgttattattctcattttcttcaattactaatgaggtaagtgcatcaagttcattcgacaaaggaaaatataaaaaaggcgatgacgcgagttattttgaaccaacaggcccgtatttgatggtaaatgtgactggagttgatggtaaaggaaatgaattgctatcccctcattatgtcgagtttcctattaaacctgggactacacttacaaaagaaaaaattgaatactatgtcgaatgggcattagatgcgacagcatataaagagtttagagtagttgaattagatccaagcgcaaagatcgaagtcacttattatgataagaataagaaaaaagaagaaacgaagtctttccctata…
Exoenzyme	sspA	staphopain A / V8 protease / serine protease	90	787	atgaaaggtaaatttttaaaagttagttctttattcgttgcaactttgacaacagcgacacttgtgagttctccagcagcaaacgcgttatcttcaaaggctatggacaatcatccgcaacaatcacagtcaagcaaacagcaaacacctaagattcaaaaaggcggtaaccttaaaccattagaacaacgtgaacacgcaaatgttatattaccaaataacgatcgtcaccaaatcacagatacaacgaatggtcattatgcacccgtaacttatattcaagttgaagcacctactggtacatttattgcttccggtgtagttgtaggtaaagatactcttttaacaaataaacacgtcgtagatgctacgcacggtgatcctcatgctttaaaagca…
Exoenzyme	sspB	staphopain B / cysteine protease	95	946	atgaatagttcatataaatctagagtattcaatattataagcatcataatggtttcaatgcttattttatcactaggcgcatttgctaataacaataaagccaaagccgattcacactctaaacagctagaaattaatgttaagagtgacaaagtacctcaaaaagtaaaagatctagcacaacaacaatttgctggttatgctaaagcattagataaacaaagtaatgcaaaaactggtaaatatgaacttggcgaagcttttaaaatttataaatttaatggtgaagaagataatagttactattatccagttataaaagacggtaaaattgtttatactttaacacttagccctaaaaataaagatgatttaaacaaatcaaaagaagacatgaat…
Exoenzyme	sspC	staphopain C / cysteine protease	95	264	atgtatcaactacaatttataaatttagtttacgacacaaccaaactcacacatctagaacaaaccaatatcaatttattcattggtaattggagtaatcatcaattacaaaaatcaatttgtatacgtcatggcgatgatacaagtcacaatcaatatcatattctttttatagatacggcacatcaacgcattaaattttcatctattgataatgaagaaatcatttatattcttgattatgatgatacacagcatatcctcatgcaaacgtcatccaaacaaggtattggcacttcgcgcccaatcgtttatgagcgcttagtataa
Exoenzyme	vWbp	von Willebrand factor-binding protein	90	787	ttgaaaaataaattgctagttttatcattgggagcattatgtgtatcacaaatttgggaaagtaatcgtgcgagtgcagtggtttctggggagaagaatccatatgtatctgagtcgttgaaactgactaataataaaaataaatctagaacagtagaagagtataagaaaagcttggatgatttaatatggtcctttccaaacttagataatgaaagatttgataatcctgaatataaagaagctatgaaaaaatatcaacagagatttatggctgaagatgaggctttgaagaaattttttagtgaagagaaaaaaataaaaaatggaaatactgataatttagattatctaggattatctcatgaaagatatgaaagtgtatttaatactttgaaa…
Immune evasion	adsA	adenosine synthase A	95	1865	atgaaagctttattacttaaaacaagtgtatggctcgttttgctttttagtgtgatgggattatggcaagtctcgaacgcggctgagcagcatacaccaatgaaagcacatgcagtaacaacgatagacaaagcaacaacagataggcaacaagtaccgccaacaaaggaagcggctcatcattatggtgaagaagcggcaaccaacgtatcagcatcagcgcagggaacagctgatgatacaaacaacaaagtaacatccaacgcaccaactaacaaaccaactacagcagtttcaacaacaggaaacaaaagacacgatgtagatgcacaacaagcctcaacacaaaaaccaactcacacagcaacattcaaattatcaaatgctaaaacagcatca…
Immune evasion	chp	chemotaxis inhibitory protein	95	200	atgtgtataagagacagagcaacaacagttttagcattaagttttttaacggcaggaatcagtacacaccatcattcagcgaaagcttttacttttgaaccgtttcctacaaatgaagaaatagaatcaaataagaaaatgttagagaaagaaaaagcttataaagaatcatttaaaaatagtggtcttcctacaacgctaggaaaattagatgaacgtttgagaaattatttaaagaaaggcacaaaaaattctgctcaatttgaaaaaatggttattttaactgaaaataaaggttactatacagtatatctgaatacaccacttgctgaagatagaaaaaatgttgagttactaggtaaaatgtataaaacatacttctttaaaaaaggagagtct…
Immune evasion	sbi	staphylococcal binder of immunoglobulin	90	1050	atgaaaaataaatatatctcgaagttgctagttggggcagcaacaattactttagctacaatgatttcaaatggggaagcaaaagcgagtgaaaacacgcaacaaacttcaactaagcaccaaacaactcaaaacaactacgtaacagatcaacaaaaagctttttatcaagtattacatctaaaaggtatcacagaagaacaacgtaaccaatacatcaaaacattacgcgaacacccagaacgtgcacaagaagtattctctgaatcacttaaagacagcaagaacccagaccgacgtgttgcacaacaaaacgctttttacaatgttcttaaaaatgataacttaactgaacaagaaaaaaataattacattgcacaaattaaagaaaaccctgat…
Immune evasion	scn	staphylococcal complement inhibitor	95	276	atgacaacacaaatgaaaatcaaaacatatttagttgctggtattaaagcggcgctccttgatacgactggtattaaattagcaagcaaatctgaaactacatcacatacgtatcaacatcaagcgcttgtagatcaattatatgaattaatagcaaacactgacttaaataaattatcgtacctaaatttagatgcgtttcaaaaacgcgatattttagctgcgcactatattgcaaaatcagctatacgcactaaaaatttggatcaaatgactaaagcgaaacatagattagaaagtatttacgattcaatttctaaccctttgcattcacaaaaaaattaa
MSCRAMM	clfA*	clumping factor A	85	1368	atgaatatgaagaaacaagaaaaacacgcaattcgtaaaaaatcgattggcgtggcttcagtgcttgtaggtacgttaatcggttttggactactcagcagtaaagaagcagatgcaagtgaaaatagtatgacacaaacggaaaatacgagtaatgagagcaaaagtaatgatccaagtagcgttaatgctgcacctaaaacagacaacacaaacgtgagtgattctaatacaacgacaaacactaatagtgacgaaacgaatgtagcgcaaaatccagcacaacaggaaacgacacaatcagcatcaacaaatgcaactacagaagaaacaccggtaactggtgaagttactactacggcaacgaatcaagctaatacaccggcaacaactcaatca…
MSCRAMM	clfB*	clumping factor B	90	1418	ttgaaaaaaagaattgattatttgtcgaataagcagaataagtattcgattagacgttttacagtaggtaccacatcagtaatagtaggggcaactatactatttgggataggcaatcatcaagcacaagcttcagaacaatcgaacgatacaacgcaatcttcgaaaaataatgcaagtgcagattccgaaaaaaacaatatgatagaaacacctcaattaaatacaacggctaatgatacatctgatattagtgcaaacacaaacagtgcgaatgtagatagcacaacaaaaccaatgtctacacaaacgagcaataccactacaacagagccagcttcaacaaatgaaacacctcaaccgacggcaattaaaaatcaagcaactgctgcaaaaatg…
MSCRAMM	cna*	collagen binding protein	95	1280	atgaacaagaacgtgttgaagtttatggtctttataatgttattaaatatcatcacgcctttatttaataaaaatgaagcattggcagcacgagatatttcatcaacgaatgttacagatttaactgtatcaccgactaagatagaagatggtggtaaaacgacagtaaaaatgacattcgacgataaaagtgtaaaaatacaaaatggtgacacgattaaagtggcatggccgacaagcggtacagtaaagatagagggttatagtaaaacagtaccattaactgttaaaggtgaacaggtgggtcaagcagttattacaccagacggagcaacaattacattcaatgataaagtagaaaaattaagtgatgtttcgggatttgcagaatttgaagta…
MSCRAMM	eap-map	extracellular adherence protein / MHC analogous protein	80	1412	atgaaatttaagtcattgattacaacaactttagcattaggtgttttagcatcaacaggtgcaaactttaataataatgaagcgtctgccgcagctaagccattagataaatcatcaagttcgttacaccatggatattctaaagtccatgttccatatgcaatcactgtgaacggtacaagccaaaatattttatcaagcttaacatttaataagaatcaaaatattagttataaagatttagaggatagagttaaatcagttttaaaatcagacagaggtattagtgatatagatttaagactatcgaagcaagcgaaatatactgtttactttaaaaatggaacaaagaaagttatcgatttgaaagtaggtatttacacagctgatttaattaat…
MSCRAMM	ebp	elastin binding protein	95	1200	atgtctaataattttaaagatgactttgaaaaaaatcgtcaatcgatagacacaaattcacatcaagaccatacggaagatgttgaaaaagaccaatcagaattagaacatcaggatacaatagagaatacggagcaacagtttccgccaagaaatgcccaaagaagaaaaagacgccgtgatttagcaacgaatcataataaacaagttcacaatgaatcacaaacatctgaagacaatgttcaaaatgaggctggcacaatagatgatcgtcaagtcgaatcatcacacagtactgaaagtcaagaacctagccatcaagacagtacacctcaacatgaagaggaatattataataagaatgcttttgcaatggataaatcacatccagaaccaatc…
MSCRAMM	fnbpA	fibronectin binding protein A	80	1534	gtgaaaagcaatcttagatacggcataagaaaacacaaattgggagcggcctcagtattcttaggaacaatgatcgttgttggaatgggacaagaaaaagaagctgcagcatcggaacaaaacaatactacagtagaggaaagtgggagttcagctactgaaagtaaagcaagcgaaacacaaacaactacaaataacgttaatacaatagatgaaacacaatcatacagcgcgacatcaactgagcaaccatcaaaatcaactcaagtaacaacagaagaagcaccaacaactgtgcaagcaccaaaagtagaaaccgaaatgaaatcacaagaagatttaccatcagaaaaagttgctgataaggaaactacaggaactcaagttgacatagctcaa…
MSCRAMM	fnbpB	fibronectin binding protein B	80	1670	gtgaaaagcaatcttagatacggcataagaaaacacaaattgggagcggcctcagtattcttaggaacaatgatcgttgttggaatgggacaagaaaaagaagctgcagcatcggaacaaaacaatactacagtagaggaaagtgggagttcagctactgaaagtaaagcaagcgaaacacaaacaactacaaataacgttaatacaatagatgaaacacaatcatacagcgcgacatcaactgagcaaccatcacaatcaacacaagtaacaacagaagaagcaccgaaaactgtgcaagcaccaaaagtagaaacttcgcgagttgatttgccatcggaaaaagttgctgataaggaaactacaggaactcaagttgacatagctcaaccaagtaac…
MSCRAMM	sdrC*	Ser-Asp rich protein C	85	1733	atgaataataaaaagacagcaacaaatagaaaaggcatgataccaaatcgattaaacaaattttcgataagaaagtattctgtaggtactgcttcaattttagtagggacaacattgatttttgggttaagtggtcatgaagctaaagcggcagaacatacgaatggagaattaaatcaatcaaaaaatgaaacgacagccccaagtgagaataaaacaactaaaaaagttgatagtcgtcaactaaaagacaatacgcaaactgcaactgcagatcagcctaaagtgacaatgagtgatagtgcaacagttaaagaaactagtagtaacatgcaatcaccacaaaacgctacagctaatcaatctactacaaaaactagcaatgtaacaacaaatgat…
MSCRAMM	sdrD*	Ser-Asp rich protein D	80	2713	atgctaaacagagaaaataaaacggcaataacaaggaaaggcatggtatccaatcgattaaataaattttcgattagaaagtacacagtgggaacagcatcaattttagtaggtacaacattaatttttggtctggggaaccaagaagcaaaggctgcagaaagtactaataaagaattgaacgaagcgacaacttcagcaagtgataatcaatcgagtgataaagttgatatgcagcaactaaatcaagaagacaatactaaaaatgataatcaaaaagaaatggtatcatctcaaggtaatgaaacgacttcaaatgggaataaattaatagaaaaagaaagtgtacaatctaccactggaaataaagttgaagtttcaactgccaaatcagatgag…
MSCRAMM	sdrE*	Ser-Asp rich protein E	95	2281	atgattaacagggataataaaaaggcaataacaaaaaagggtatgatttcaaatcgcttaaacaaattttcgattagaaagtatactgtaggaactgcatcgattttagtaggtacgacattgatttttggtctagggaaccaagaagctaaagctgctgaaaacactagtacagaaaatgcaaaacaagatgatgcaacgactagtgataataaagaagtagtgtcggaaactgaaaataattcgacaacagaaaataattcaacaaatccaattaagaaagaaacaaatactgattcacaaccagaagctaaaaaagaatcaacttcatcaagtactcaaaaacagcaaaataacgttacagctacaactgaaactaagcctcaaaacattgaaaaa…
Surface/Adherence	efb	extracellular fibrinogen binding protein	89	400	atgaaaaataaattgatagcaaaatctttattaacaatagcggcaattggtattactacaactacaattgcgtcaacagcagatgcgagcgaaggatacggtccaagagaaaagaaaccagtgagtattaatcacaatatcgtagagtacaatgatggtacttttaaatatcaatctagaccaaaatttaactcaacacctaaatatattaaattcaaacatgactataatattttagaatttaacgatggtacattcgaatatggtgcgcgtccacaatttaataaaccagcagcgaaaactgatgcaactattaaaaaagaacaaaaattgattcaagctcaaaatcttgtgagagaatttgaaaaaacacatactgtcagtgcacacagaaaagca…
Surface/Adherence	icaA	intracellular adhesion protein A	95	991	ttgcaattttttaactttttgcttttttatcctgtatttatgtctatttactggattgtcggttcaatttatttctattttaccagagaaattagatattcattgaacaagaagcctgacataaatgtggatgaattagaaggcattacatttttacttgcctgttataacgaaagtgacacgattgaagatacgttgtctaatgttcttgcactcaaatacgagaagaaagaaattattatcattaatgatggaagttcagataatacagcagaactcatctataaaatcaaagaaaataatgactttattttcgtcgatttacaagaaaacagaggtaaagccaacgcactcaatcaaggcattaaacaggcttcatatgattatgtaatgtgcttg…
Surface/Adherence	icaB	intracellular adhesion protein B	95	698	gtgaagtatagaaaatttataattttagtgttgagtatcttgatcatattgcctgtaagcacactggatggtcatcatattgcaaatgcagatgacgattcacctaaaaaactgaaatataaagaaaatagtgctctggcattaaattatcaccgtgtaagaaaagcgaattttctgaataattttatttacttcttttctagtagtaaagaaattaaaaattatagtgttagtcaatcacaatttgaatctcaaataaaatggctaaaatcacatgatgctaaatttttaaccttgaaagaatttttatattacaagaaaaaaggtaagtttccaaaacgaagtgtatggattaactttgatgatatggatgaaactatttatgaaaatgcttatcca…
Surface/Adherence	icaC	intracellular adhesion protein C	95	692	atgaaaaagattagacttgaactcgtatatttacgtgctattatatgtgcaattattattatcacacatttacttacacaaattactttaaaacatgaaaatatggagggtggatccttagtgttacaattttacattcgtaatattgtgatttttggtacaccttgctttattatcttgtcacagttactgacaaccttgaattaccaaaaagtcacctatagatacttaactacacgcgtaaaatatatacttattccttacatattaatgggattgttttacagttatagtgaatcattattaacagattcaagtttcaataaacaattcattgaaaatgtcctattaggtcaatggtatggctattttatcgttgttatcatgcaattctttatt…
Surface/Adherence	icaD	intracellular adhesion protein D	95	244	atggtcaagcccagacagagggaatacccaacgctaaaatcatcgctaaatattgtaagagaaacagcacttatcgctatatcttgtgtcttttggatatattgtttagttgttctactcgtttatattggtactatatttgaaattcatgacgaaagtatcaatacaatacgtgttgctttaaacattgaaaatactgaaattttagatatatttgaaactatgggcattttcgcgattatcatttttgtattttttacaattagcatattgattcaaaaatggcagagaggaagagaatcgtga
Surface/Adherence	icaR	intracellular adhesion protein R	95	449	ttgaaggataagattattgataacgcaataaccttattttcagagaaggggtatgacggtacaacacttgatgatatagctaaaagtgtaaatataaagaaagcgagtttatattaccattttgactcgaaaaaaagtatttacgaacaaagtgttaaatgttgttttgattaccttaataatattattatgatgaatcaaaataaatcgaactattcaattgatgctttatatcaattcttatttgagtttattttcgacatcgaagaaaggtatattagaatgtacgttcaattatctaatacgcctgaggaattttctggaaatatttacggacaaatacaagatttaaatcaatcattaagtaaagagatagcaaaattctatgatgaatcaaag…
Surface/Adherence	isaA	immunodominant staphylococcal antigen A	95	561	atgaaaaagacaattatggcatcatcattagcagtggcattaggtgtaacaggttacgcagcaggtacaggacatcaagcacacgctgctgaagtaaacgttgatcaagcacacttagttgacttagcgcataatcaccaagatcaattaaatgcagctccaatcaaagatggtgcatatgacatccactttgtaaaagatggtttccaatataacttcacttcaaatggtactacatggtcatggagctatgaagcagctaatggtcaaactgctggtttctcaaacgttgcaggtgcagactacactacttcatacaaccaaggttcaaatgtacaatcagtaagctacaatgcacaatcaagtaactcaaacgttgaagctgtttcagctccaact…
Surface/Adherence	isdA	iron-regulated surface determinant protein A	90	842	atgacaaaacattatttaaacagtaagtatcaatcagaacaacgttcatcagctataaaaaagattacaatgggtacagcatctatcattttaggttcccttgtatacataggcgcagacagccaacaagtcaatgcggcaacagaagctacgaacgcaactaataatcaaagcacacaagtttctcaagcaacatcacaaccaattaatttccaagtgcaaaaagatggctcttcagagaagtcacacatggatgactatatgcaacaccctggtaaagtaattaaacaaaataataaatattatttccaaaccgtgttaaacaatgcatcattctggaaagaatacaaattttacaatgcaaacaatcaagaattagcaacaactgttgttaacgat…
Surface/Adherence	isdH	iron-regulated surface determinant protein H	90	2153	atgaacaaacatcacccaaaattaaggtctttctattctattagaaaatcaactctaggcgttgcatcggtcattgtcagtacactatttttaattacttctcaacatcaagcgcaagcagcagaaaatacaaatacttcagataaaatctcggaaaatcaaaataataatgcaactacaactcagccaccaaaggatacaaatcaaacacaacctgctacgcaaccagcaaacactgcgaaaaactatcctgcagcggatgaatcacttaaagatgcaattaaagatcctgcattagaaaataaagaacatgatataggtccaagagaacaagtcaatttccaattattagataaaaacaatgaaacgcagtactatcactttttcagcatcaaagat…
Surface/Adherence	sasG*	staphylococcus aureus surface protein G	95	1040	atgagagataagaaaggaccggtaaataaaagagtagattttctatcaaataaattgaataaatattcaataagaaaatttacagttggaacagcatctattttaattggctcactaatgtatttgggaactcaacaagaggcagaagcagctgaaaacaatattgagaatccaactacattaaaagataatgtccaatcaaaagaagtgaagattgaagaagtaacaaacaaagacactgcaccacagggtgtagaagctaaatctgaagtaacttcaaacaaagacacaatcgaacatgaaccatcagtaaaagctgaagatatatcaaaaaaggaggatacaccaaaagaagtagctgatgttgctgaagttcagccgaaatcgtcagtcactcat…
Toxin	edn	epidermal cell differentiation inhibitor protein	90	605	atgaatttaaatatgaaagatacaattgtaaaatttctatcagcattccttgtgatttcaagtattagtttgatagatacatcttttagctctaaatataataaaatctcaatagctgccgagactaaaaattttacagacttagttgaagctactaaatggggaaactcattaataaagtcagccaagtattcttctaaagataagatggctatttataattatacaaaaaatagttcacccataaatactcctctaagatcagcaaatggtgacgtgaacaaattatccgaaaacattcaagagcaggttagacaattagactcaacgatatctaaatctgtaacaccagattcagtctatgtatatagattattaaatttagactacttatcaagt…
Toxin	etA	exfoliative toxin A	95	800	atgaataatagtaaaattatttctaaagttttattgtctttatctctatttactgtaggagctagtgcatttgttattcaagacgaactgatgcaaaaaaaccatgcaaaagcagaagtttcagcagaagaaataaaaaaacatgaagagaaatggaataagtactatggtgtcaatgcatttaatttaccaaaagagctttttagtaaagttgatgaaaaagatagacaaaagtatccatataatactataggtaatgtttttgtaaaaggacaaacaagtgcaactggtgtgttaattggaaaaaatacagttctaacaaatagacatatcgctaaatttgctaatggagatccatctaaagtatcttttagaccttctataaatacagatgataac…
Toxin	etB	exfoliative toxin B	95	800	atggataaaaatatgtttaaaaaaattattttagcagcgtcaatttttactatttccttacctgtgattccttttgaaagtacattacaagcaaaagaatacagcgcagaagaaatcagaaaattaaaacaaaaatttgaggttccacctacagataaagagctttatacacacattacggataatgcaagaagtccttataattctgttggtacagtgtttgtcaaaggtagtacattagctaccggagttttaattggtaaaaatacaattgttactaattaccacgttgcaagagaagcagccaaaaacccatcgaatattatttttacacccgctcaaaatagagatgcagaaaaaaatgaattccctactccgtatggaaaatttgaagctgaa…
Toxin	etD	exfoliative toxin D	95	678	atgactaaaaatatattaaaaaagttatttataacattatctcttgcaatatttctctccccgttgattagtcatgcagaaaataaattattcgcaaatacatatgaagaatctgaaattttaaaaaagagagaaaagtacaatgcagccccttccacattaagtgaggaagttttttcaaaagtttcaaatactatgaaaagcccctataattcagttggaacagtttttattaagggggagactatagcttctggtgtattaattggcaaaaatacaattataacaaactatcatgtatcaaggatggctaaaaaagatccgactaaagttatattcacacctggttcgactaaaacagaagatggagtatataaaactccatatggacaatttgta…
Toxin	hla	alpha hemolysin	90	772	atgaaaacacgtatagtcagctcagtaacaacaacactattgctaggttccatattaatgaatcctgtcgctaatgccgcagattctgatattaatattaaaaccggtactacagatattggaagcaatactacagtaaaaacaggtgatttagtcacttatgataaagaaaatggcatgcacaaaaaagtattttatagttttatcgatgataaaaatcacaataaaaaactgctagttattagaacgaaaggtaccattgctggtcaatatagagtttatagcgaagaaggtgctaacaaaagtggtttagcctggccttcagcctttaaggtacagttgcaactacctgataatgaagtagctcaaatatctgattactatccaagaaattcgatt…
Toxin	hlb	beta hemolysin	90	816	atgatggtgaaaaaaacaaaatccaattcactaaaaaaagttgcaacacttgcattagcaaatttattattagttggtgcacttactgacaatagtgccaaagccgaatctaagaaagatgatactgatttgaagttagttagtcataacgtttatatgttatcgaccgttttgtatccaaactgggggcaatataaacgcgctgatttaatcggacaatcttcttatattaaaaataatgatgtcgtaatattcaatgaagcatttgataatggtgcatcagacaaattattaagtaatgtgaaaaaagaatatccttatcaaacacctgtactcggccgttctcaatcagggtgggacaaaactgaaggtagctactcatcaactgttgcagaagat…
Toxin	hld	delta hemolysin	95	109	atgagttgtttaattttaagaatttttatcttaattaaggaaggagtgatttcaatggcacaagatatcatttcaacaatcagtgacttagtaaaatggattatcgacacagtgaacaaattcactaaaaaataa
Toxin	hlgA	gamma hemolysin A	90	749	atgattaaaaataaaatattaacagcaactttagcagttggtttaatcgcccctttagccaatccatttatagaaatttctaaagcagaaaataagatagaagatatcggccaaggtgcagaaatcatcaaaagaacacaagacattactagcaaacgattagctataactcaaaacattcaatttgattttgtaaaagataaaaaatataacaaagatgccctagttgttaagatgcaaggcttcatcagctctagaacaacatattcagacttaaaaaaatatccatatattaaaagaatgatatggccatttcaatataatatcagtttgaaaacgaaagactctaatgttgatttaatcaattatcttcctaaaaataaaattgattcagcagat…
Toxin	hlgB	gamma hemolysin B	90	788	atgaaaatgaataaattagtcaaatcatccgttgctacatctatggcattattattactttctggtactgctaatgctgaaggtaaaataacaccagtcagcgtaaaaaaagtcgatgacaaagttactttatacaaaacaacagccacagcagattctgataaatttaaaatttcacagattttaacatttaatttcatcaaagataaaagttatgataaagatactttagtacttaaagctactgggaatattaactcaggctttgtgaaacctaatcctaatgactatgacttttcaaaattatattggggagctaaatacaatgtatctataagctcacaatctaatgattcagtaaacgtcgttgattatgcaccaaaaaatcaaaatgaagag…
Toxin	hlgC	gamma hemolysin C	90	764	atgcttaaaaataaaatattagccacaactttatctgtgagcttacttgcccctcttgccaatccgttattagaaaatgctaaagctgccaacgatactgaagacatcggtaaaggaagcgatatagaaattatcaaaaggacagaagataaaacaagtaataaatggggcgtgactcaaaatattcaatttgattttgtgaaggataaaaaatataacaaagatgctttgatattaaagatgcaaggattcattagctctagaacaacatattacaactataaaaaaactaatcatgttaaagctatgcgatggccattccaatataatattggtttaaaaacaaatgataaatatgtttctttaattaattatttacctaaaaataaaattgaatct…
Toxin	lukD	leukocidin D	90	791	atgaaaattgaaaaattaggcaaatcatcagttgcttcatcaattgcactgcttttgctatcgaatacagttgatgcagctcaaaatatcacacctaaaagagagaaaaaagtagatgacaaaatcactttatacaaaacaacagcaacatctgataatgataaattgaatatttttcaaattttaacgtttaatttcattaaggataaaagttatgacaaagatacgttagtacttaaggcagccggaaacattaattcaggttataaaaattctaatccaaaagattacaattactcacagttttattggggcggtaagtataatgtttcggttagttcagaatcaaatgatgctgtaaatgttgttgactatgcacctaaaaatcaaaatgaagaa…
Toxin	lukE	leukocidin E	90	757	atgtttaagaaaaaaatgttagctgcaagtttgtcagtaggactgattgcacctttagcatctccgattcaagaatctagagcaaatactaatattgaaaatattggtgatggtgctgaagtaatcaaacgtacggaggatgtaagtagtaagaaatggggcgttactcaaaatgtccaattcgactttgtaaaagataaaaaatataacaaagacgctttaattgttaaaatgcaaggttttattaattccagaacttcattttcggatgtgaagggtagaggatatgaattaactaaacgtctgatttggccattccaatataatataggactgacgactaaagatccaaatgttagcttaatcaattcaattaccttacctaaaaccaaaatagaa…
Toxin	lukF	leukocidin F	90	790	atgaaaaaaatagtcaaatcatcagttgttacatcaattgcattgcttttgctatccaatacagttgatgcagctcaacatatcacacctgtaagtgagaaaaaggttgatgataaaattactttgtacaaaacaactgcaacatcagattccgataagttaaaaatttctcagattttaacttttaattttattaaagataaaagttatgataaagatacattaatactcaaagctgctggaaacatttattctggctatacaaagccaaatccaaaagacactattagttctcaattttattggggttctaagtacaacatttcaattaattcagattctaatgactcagtaaacgttgtagattatgcacctaaaaatcaaaatgaagaatttcaa…
Toxin	lukM	leukocidin M	90	754	atgtttaagagaaaattattagttacaactttgtcgctaggtctaattgtccctatagctacaccatttcaaggctctaaggctactactaatgcagaagatattggcgacgatgcagaagtgattaaacgtacggaagatgtaagtagtaggaaatggggtgtaacacaaaatgtccaatttgatttcgtaaaagataaaaaatataacaaagacgcattaattattaagatgcaaggttttatcaattctaggacaactttcaatgatgttaaacaaaatagagcaaataaaagaatggtttggccatttcaatataatatcggtcttacatcaaaagaccaaaatacgagcttaatcaattatcttcctaaaaataaaatagaaacagttgatgtt…
Toxin	lukS	leukocidin S	90	770	atgatttttatggtcaaaaaaagactattagctgcaacattgtcgttaggaataatcactcctattgctacttcgtttcatgaatctaaagctgataacaatattgagaatattggtgatggcgctgaggtagtcaaaagaacagaagatacaagtagcgataagtggggggtcacacaaaatattcaggttgattttgttaaagataaaaagtataacaaagacgctttgattttaaaaatgcaaggttttatcaattcaaagactacttattacaattacaaaaacacagatcatataaaagcaatgaggtggcctttccaatacaatattggtctcaaaacaaatgaccccaatgtagatttaataaattatctacctaaaaataaaatagattca…
Toxin	PVL	Panton-Valentin leukocidin	90	1555	atgatttttatggtcaaaaaaagactattagctgcaacattgtcgttaggaataatcactcctattgctacttcgtttcatgaatctaaagctgataacaatattgagaatattggtgatggcgctgaggtagtcaaaagaacagaagatacaagtagcgataagtggggggtcacacaaaatattcaggttgattttgttaaagataaaaagtataacaaagacgctttgattttaaaaatgcaaggttttatcaattcaaagactacttattacaattacaaaaacacagatcatataaaagcaatgaggtggcctttccaatacaatattggtctcaaaacaaatgaccccaatgtagatttaataaattatctacctaaaaataaaatagattca…
Toxin	tsst-1	toxic shock syndrome toxin-1	90	566	atgaatnaaaaattactaatgaaatttttcatcgtaagccctttgttgcttgcgacaatcgctacaggttttacccctgttcccttatcatctaatcaaataatcaaaactgcaaaagcatctacaaacgataatataaaggatttgctagactggtatagtagtgggtctgacgcttttacaaanagtgaagttttagataattccttaggatctatgcgtataaaaaacacagatggcagcatcagccttataatttttccgagtccttattatagccctactttttcaaaaggggaaaaagttgacttaaacacaaaaaggactaaaaaaagccaacatactagcgaaggaacttggattcatttccaaataagtggtgttacaaatactgaaaaa…
Sequences marked with an asterisc contain repetitive elements. Only the largest non-repetitive part was used for querying.
